# Supplementary material for: Replication Activities of Major 5′ Terminally Deleted Group-B Coxsackievirus RNA Forms Decrease PCSK2 mRNA Expression Impairing Insulin Maturation in Pancreatic Beta Cells
Source: Viruses. 2022 Dec 13;14(12):2781. doi: 10.3390/v14122781 (PMC9788552; doi:10.3390/v14122781)
Supplement: Supplementary file 1 [file viruses-14-02781-s001.zip]

Archive with 1 entries (1 files):
- viruses-1990784-supplementary.pdf
